# Supplementary material for: TCF12 and LncRNA MALAT1 Cooperatively Harness High Cyclin D1 but Low β-Catenin Gene Expression to Exacerbate Colorectal Cancer Prognosis Independently of Metastasis
Source: Cells. 2024 Dec 10;13(24):2035. doi: 10.3390/cells13242035 (PMC11674632; doi:10.3390/cells13242035)
Supplement: Supplementary file 1 [file cells-13-02035-s001.zip]

Archive with 1 entries (1 files):
- cells-3334694-supplementary.pdf
